# Supplementary material for: Long Non-Coding RNA AL513318.2 as ceRNA Binding to hsa-miR-26a-5p Upregulates SLC6A8 Expression and Predicts Poor Prognosis in Non-Small Lung Cancer
Source: Front Oncol. 2022 Feb 16;12:781903. doi: 10.3389/fonc.2022.781903 (PMC8892383; doi:10.3389/fonc.2022.781903)
Supplement: Supplementary file 4 [file Table_1.xlsx]

## Sheet: Clinical Information
sample	Pathology number	Organization type	Gender	Age	Tissue part	Diagnosis	Grade	TNM
1	15-26887	Lung cancer	Female	64	Right middle lobe of the lung	Squamous cell carcinoma	3	T2aN0M1b
2	15-26887	Paraneoplastic	Female	64	Right middle lobe of the lung	Squamous cell carcinoma	3	T2aN0M1b
3	15-31049	Lung cancer	Male	71	Left upper lobe of the lung	Squamous cell carcinoma	2	T1CN0M0
4	15-31049	Paraneoplastic	Male	71	Left upper lobe of the lung	Squamous cell carcinoma	2	T1CN0M0
5	16-13761	Lung cancer	Male	54	Upper lobe of the right lung	Squamous cell carcinoma	3	T1CN3M0
6	16-13761	Paraneoplastic	Male	54	Upper lobe of the right lung	Squamous cell carcinoma	3	T1CN3M0
7	16-30548	Lung cancer	Male	75	Left upper lobe of the lung	Squamous cell carcinoma	2	T1CN0M0
8	16-30548	Paraneoplastic	Male	75	Left upper lobe of the lung	Squamous cell carcinoma	2	T1CN0M0
9	17-11751	Lung cancer	Male	74	Right lower lobe of the lung	Squamous cell carcinoma	3	T3N0M0
10	17-11751	Paraneoplastic	Male	74	Right lower lobe of the lung	Squamous cell carcinoma	3	T3N0M0
11	17-24651	Lung cancer	Male	75	Right lower lobe of the lung	Squamous cell carcinoma	2	T3N0M1a
12	17-24651	Paraneoplastic	Male	75	Right lower lobe of the lung	Squamous cell carcinoma	2	T3N0M1a
13	17-27270/27264	Lung cancer	Male	60	Left lobe of the lung	Squamous cell carcinoma	3	T4N0M1a
14	17-27270/27264	Paraneoplastic	Male	60	Left lobe of the lung	Squamous cell carcinoma	3	T4N0M1a
15	17-32820	Lung cancer	Male	68	Upper lobe of the right lung	Squamous cell carcinoma	3	T1CN0M0
16	17-32820	Paraneoplastic	Male	68	Upper lobe of the right lung	Squamous cell carcinoma	3	T1CN0M0
17	17-33424	Lung cancer	Female	36	Left upper lobe of the lung	Squamous cell carcinoma	3	T1CN0M1a
18	17-33424	Paraneoplastic	Female	36	Left upper lobe of the lung	Squamous cell carcinoma	3	T1CN0M1a
19	17-33425	Lung cancer	Male	65	Left lower lobe of the lung	Squamous cell carcinoma	2	T1CN0M0
20	17-33425	Paraneoplastic	Male	65	Left lower lobe of the lung	Squamous cell carcinoma	2	T1CN0M0
21	18-00505	Lung cancer	Male	70	Left upper lobe of the lung	Squamous cell carcinoma	3	T1CN0M0
22	18-00505	Paraneoplastic	Male	70	Left upper lobe of the lung	Squamous cell carcinoma	3	T1CN0M0
23	18-11832	Lung cancer	Male	59	Left lower lobe of the lung	Squamous cell carcinoma	3	T1bN0M1a
24	18-11832	Paraneoplastic	Male	59	Left lower lobe of the lung	Squamous cell carcinoma	3	T1bN0M1a
25	18-12723	Lung cancer	Male	69	Lower middle lobe of the right lung	Squamous cell carcinoma	3	T3N0M1a
26	18-12723	Paraneoplastic	Male	69	Lower middle lobe of the right lung	Squamous cell carcinoma	3	T3N0M1a
27	18-17275	Lung cancer	Male	66	Right lower lobe of the lung	Squamous cell carcinoma	3	T1CN0M1a
28	18-17275	Paraneoplastic	Male	66	Right lower lobe of the lung	Squamous cell carcinoma	3	T1CN0M1a
29	18-22926	Lung cancer	Male	84	Right lower lobe of the lung	Squamous cell carcinoma	3	T1bN0M1a
30	18-22926	Paraneoplastic	Male	84	Right lower lobe of the lung	Squamous cell carcinoma	3	T1bN0M1a
31	18-30784	Lung cancer	Male	66	Right lower lobe of the lung	Squamous cell carcinoma	3	T2aN0M0
32	18-30784	Paraneoplastic	Male	66	Right lower lobe of the lung	Squamous cell carcinoma	3	T2aN0M0
33	15-02234	Lung cancer	Male	49	Upper lobe of the right lung	Squamous cell carcinoma	3	T1bN0M0
34	15-02234	Paraneoplastic	Male	49	Upper lobe of the right lung	Squamous cell carcinoma	3	T1bN0M0
35	16-26498	Lung cancer	Male	64	Upper lobe of the right lung	Squamous cell carcinoma	3	T3N0M1c
36	16-26498	Paraneoplastic	Male	64	Upper lobe of the right lung	Squamous cell carcinoma	3	T3N0M1c
37	16-27541	Lung cancer	Male	48	Left upper lobe of the lung	Squamous cell carcinoma	3	T3N0M1b
38	16-27541	Paraneoplastic	Male	48	Left upper lobe of the lung	Squamous cell carcinoma	3	T3N0M1b
39	17-31031	Lung cancer	Male	54	Upper lobe of the right lung	Squamous cell carcinoma	3	T3N0M0
40	17-31031	Paraneoplastic	Male	54	Upper lobe of the right lung	Squamous cell carcinoma	3	T3N0M0
41	18-00446	Lung cancer	Male	66	Left upper lobe of the lung	Squamous cell carcinoma	3	T4N0M1c
42	18-00446	Paraneoplastic	Male	66	Left upper lobe of the lung	Squamous cell carcinoma	3	T4N0M1c
43	15-01019	Lung cancer	Male	60	Upper lobe of the right lung	Adenocarcinoma	2	T1bN0M0
44	15-01019	Paraneoplastic	Male	60	Upper lobe of the right lung	Adenocarcinoma	2	T1bN0M0
45	15-01303	Lung cancer	Male	44	Right lower lobe of the lung	Adenocarcinoma	3	T1cN0M0
46	15-01303	Paraneoplastic	Male	44	Right lower lobe of the lung	Adenocarcinoma	3	T1cN0M0
47	15-02765	Lung cancer	Male	71	Left upper lobe of the lung	Adenocarcinoma	3	T2aN0M0
48	15-02765	Paraneoplastic	Male	71	Left upper lobe of the lung	Adenocarcinoma	3	T2aN0M0
49	15-06271	Lung cancer	Male	64	Left lower lobe of the lung	Adenocarcinoma	2	T2bN1M1b
50	15-06271	Paraneoplastic	Male	64	Left lower lobe of the lung	Adenocarcinoma	2	T2bN1M1b
51	15-08266	Lung cancer	Male	65	Left lower lobe of the lung	Adenocarcinoma	3	T1cN0M0
52	15-08266	Paraneoplastic	Male	65	Left lower lobe of the lung	Adenocarcinoma	3	T1cN0M0
53	15-08634	Lung cancer	Male	68	Left lower lobe of the lung	Adenocarcinoma	2	T3N1M0
54	15-08634	Paraneoplastic	Male	68	Left lower lobe of the lung	Adenocarcinoma	2	T3N1M0
55	15-09692	Lung cancer	Female	62	Right middle lobe of the lung	Adenocarcinoma	3	T2bN1M0
56	15-09692	Paraneoplastic	Female	62	Right middle lobe of the lung	Adenocarcinoma	3	T2bN1M0
57	15-10036	Lung cancer	Female	55	Right lung lobe	Adenocarcinoma	3	T1bN3M1b
58	15-10036	Paraneoplastic	Female	55	Right lung lobe	Adenocarcinoma	3	T1bN3M1b
59	15-11592	Lung cancer	Female	36	Left upper lobe of the lung	Adenocarcinoma	3	T2bN1M0
60	15-11592	Paraneoplastic	Female	36	Left upper lobe of the lung	Adenocarcinoma	3	T2bN1M0
61	15-12380	Lung cancer	Male	56	Upper lobe of the right lung	Adenocarcinoma	2	T1aN0M0
62	15-12380	Paraneoplastic	Male	56	Upper lobe of the right lung	Adenocarcinoma	2	T1aN0M0
63	15-13117	Lung cancer	Female	81	Left upper lobe of the lung	Adenocarcinoma	2	T1cN0M0
64	15-13117	Paraneoplastic	Female	81	Left upper lobe of the lung	Adenocarcinoma	2	T1cN0M0
65	15-13395	Lung cancer	Male	34	Right lower lobe of the lung	Adenocarcinoma	2	T1bN0M0
66	15-13395	Paraneoplastic	Male	34	Right lower lobe of the lung	Adenocarcinoma	2	T1bN0M0
67	15-14353	Lung cancer	Male	41	Upper lobe of the right lung	Adenocarcinoma	2	T1bN0M0
68	15-14353	Paraneoplastic	Male	41	Upper lobe of the right lung	Adenocarcinoma	2	T1bN0M0
69	15-15693	Lung cancer	Male	70	Right lower lobe of the lung	Adenocarcinoma	3	T2bN0M0
70	15-15693	Paraneoplastic	Male	70	Right lower lobe of the lung	Adenocarcinoma	3	T2bN0M0
71	15-16046	Lung cancer	Female	75	Left upper lobe of the lung	Adenocarcinoma	1	T1cN0M0
72	15-16046	Paraneoplastic	Female	75	Left upper lobe of the lung	Adenocarcinoma	1	T1cN0M0
73	15-18281	Lung cancer	Male	73	Upper lobe of the right lung	Adenocarcinoma	2	T1cN0M0
74	15-18281	Paraneoplastic	Male	73	Upper lobe of the right lung	Adenocarcinoma	2	T1cN0M0
75	15-18793	Lung cancer	Female	63	Upper lobe of the right lung	Adenocarcinoma	2	T1bN0M0
76	15-18793	Paraneoplastic	Female	63	Upper lobe of the right lung	Adenocarcinoma	2	T1bN0M0
77	15-20241	Lung cancer	Female	51	Left upper lobe of the lung	Adenocarcinoma	1	T1bN0M0
78	15-20241	Paraneoplastic	Female	51	Left upper lobe of the lung	Adenocarcinoma	1	T1bN0M0
79	15-21238	Lung cancer	Male	72	Right lung lobe	Adenocarcinoma	3	T1bN0M0
80	15-21238	Paraneoplastic	Male	72	Right lung lobe	Adenocarcinoma	3	T1bN0M0
81	15-22408	Lung cancer	Male	59	Upper lobe of the right lung	Adenocarcinoma	2	T1bN0M0
82	15-22408	Paraneoplastic	Male	59	Upper lobe of the right lung	Adenocarcinoma	2	T1bN0M0
83	15-22933	Lung cancer	Female	45	Left lobe of the lung	Adenocarcinoma	2	T1bN0M0
84	15-22933	Paraneoplastic	Female	45	Left lobe of the lung	Adenocarcinoma	2	T1bN0M0
85	15-24804	Lung cancer	Female	51	Upper lobe of the right lung	Adenocarcinoma	2	T1bN0M0
86	15-24804	Paraneoplastic	Female	51	Upper lobe of the right lung	Adenocarcinoma	2	T1bN0M0
87	15-24957	Lung cancer	Male	63	Right lower lobe of the lung	Adenocarcinoma	2	T1cN1M0
88	15-24957	Paraneoplastic	Male	63	Right lower lobe of the lung	Adenocarcinoma	2	T1cN1M0
89	15-27442	Lung cancer	Male	62	Left lobe of the lung	Adenocarcinoma	3	T3N3M0
90	15-27442	Paraneoplastic	Male	62	Left lobe of the lung	Adenocarcinoma	3	T3N3M0
91	15-28091	Lung cancer	Female	75	Left upper lobe of the lung	Adenocarcinoma	3	T2bN0M1c
92	15-28091	Paraneoplastic	Female	75	Left upper lobe of the lung	Adenocarcinoma	3	T2bN0M1c
93	15-28167	Lung cancer	Female	49	Left lower lobe of the lung	Adenocarcinoma	2	T1cN0M0
94	15-28167	Paraneoplastic	Female	49	Left lower lobe of the lung	Adenocarcinoma	2	T1cN0M0
95	15-29720	Lung cancer	Male	63	Left lower lobe of the lung	Adenocarcinoma	2	T2bN0M0
96	15-29720	Paraneoplastic	Male	63	Left lower lobe of the lung	Adenocarcinoma	2	T2bN0M0
97	15-30228	Lung cancer	Female	54	Upper lobe of the right lung	Adenocarcinoma	2	T1bN0M0
98	15-30228	Paraneoplastic	Female	54	Upper lobe of the right lung	Adenocarcinoma	2	T1bN0M0
99	15-30229	Lung cancer	Male	68	Right lower lobe of the lung	Adenocarcinoma	3	T1cN0M0
100	15-30229	Paraneoplastic	Male	68	Right lower lobe of the lung	Adenocarcinoma	3	T1cN0M0
101	15-30500	Lung cancer	Female	51	Right middle lobe of the lung	Adenocarcinoma	3	T2bN3M0
102	15-30500	Paraneoplastic	Female	51	Right middle lobe of the lung	Adenocarcinoma	3	T2bN3M0
103	15-25868	Lung cancer	Male	61	Right lung lobe	Adenocarcinoma	3	T2aN0M0
104	15-25868	Paraneoplastic	Male	61	Right lung lobe	Adenocarcinoma	3	T2aN0M0
105	16-20849	Lung cancer	Female	56	Upper lobe of the right lung	Adenocarcinoma	3	T1bN0M0
106	16-20849	Paraneoplastic	Female	56	Upper lobe of the right lung	Adenocarcinoma	3	T1bN0M0
107	16-29800	Lung cancer	Male	66	Right middle lobe of the lung	Adenocarcinoma	3	T2aN0M0
108	16-29800	Paraneoplastic	Male	66	Right middle lobe of the lung	Adenocarcinoma	3	T2aN0M0
109	15-28447	Lung cancer	Male	43	Left upper lobe of the lung	Adenocarcinoma	3	T1cN0M0
110	15-28447	Paraneoplastic	Male	43	Left upper lobe of the lung	Adenocarcinoma	3	T1cN0M0
111	16-11662	Lung cancer	Female	67	Left upper lobe of the lung	Adenocarcinoma	3	T2aN0M0
112	16-11662	Paraneoplastic	Female	67	Left upper lobe of the lung	Adenocarcinoma	3	T2aN0M0
113	17-33053	Lung cancer	Female	73	Right lower lobe of the lung	Adenocarcinoma	2	T1cN0M0
114	17-33053	Paraneoplastic	Female	73	Right lower lobe of the lung	Adenocarcinoma	2	T1cN0M0

## Sheet: Tumor samples (SLC6A8)
sample	Area	Min	Max	XM	YM	Perim.	IntDen	Median	RawIntDen	MinThr	MaxThr	mean
1	2.691	0.07	0.103	3.349	2.492	6626	0.23	0.084	50744598	0.103	0.07	0.0854701
2	4.546	0.068	0.101	3.245	3.754	6052	0.38	0.082	35266398	0.101	0.068	0.08359
3	13.792	0.074	0.208	3.191	2.717	6626	1.874	0.135	232306865	0.208	0.074	0.135876
4	1.21	0.101	0.121	3.17	2.638	6626	0.134	0.11	21537150	0.121	0.101	0.110744
5	7.058	0.078	0.146	2.975	2.46	6626	0.766	0.108	126283683	0.146	0.078	0.108529
6	1.1	0.086	0.101	2.476	2.246	6626	0.103	0.093	20354002	0.101	0.086	0.0936364
7	11.911	0.026	0.099	2.708	2.643	6626	0.73	0.06	237617530	0.099	0.026	0.0612879
8	1.555	0.047	0.064	2.851	2.767	6626	0.086	0.054	31442983	0.064	0.047	0.0553055
9	8.429	0.151	1.151	3.158	2.403	6626	2.36	0.26	103970503	1.151	0.151	0.279986
10	3.185	0.07	0.101	3.043	2.567	6626	0.269	0.084	60208724	0.101	0.07	0.0844584
11	12.426	0.099	0.42	2.9	2.767	6626	2.645	0.2	177413352	0.42	0.099	0.21286
12	3.518	0.056	0.114	3.074	2.547	6626	0.3	0.084	66411948	0.114	0.056	0.0852757
13	12.017	0.062	0.156	3.173	2.796	6626	1.175	0.093	220572561	0.156	0.062	0.0977781
14	0.726	0.072	0.078	2.914	2.995	6626	0.054	0.074	14007594	0.078	0.072	0.0743802
15	5.935	0.117	0.537	2.954	2.675	6626	1.314	0.189	83701383	0.537	0.117	0.221398
16	1.723	0.101	0.146	3.144	2.804	6626	0.211	0.121	29850666	0.146	0.101	0.122461
17	4.072	0.095	0.156	3.017	2.729	6626	0.503	0.123	70360999	0.156	0.095	0.123527
18	1.909	0.072	0.101	3.646	2.511	6626	0.165	0.086	35904928	0.101	0.072	0.0864327
19	15.109	0.074	0.289	2.952	2.55	6626	1.996	0.121	257296165	0.289	0.074	0.132107
20	0.344	0.06	0.072	2.56	2.643	6626	0.023	0.066	6775297	0.072	0.06	0.0668605
21	10.97	0.08	0.164	2.949	2.509	6626	1.262	0.112	193482121	0.164	0.08	0.115041
22	2.369	0.082	0.13	3.469	2.669	6626	0.248	0.103	42744176	0.13	0.082	0.104686
23	23.354	0.084	0.194	4.24	4.167	6410	3.101	0.13	162129465	0.194	0.084	0.132782
24	2.583	0.086	0.132	3.324	2.834	6626	0.28	0.108	46224926	0.132	0.086	0.108401
25	7.432	0.072	0.126	3.157	2.637	6626	0.702	0.093	137320390	0.126	0.072	0.0944564
26	6.382	0.047	0.099	3.404	3.049	6626	0.456	0.07	124300564	0.099	0.047	0.071451
27	8.332	0.184	0.381	2.994	2.668	6626	2.04	0.233	109452647	0.381	0.184	0.244839
28	4.91	0.039	0.132	3.399	2.936	6626	0.428	0.088	92390484	0.132	0.039	0.087169
29	2.778	0.093	0.114	3.084	2.726	6626	0.285	0.101	50333353	0.114	0.093	0.102592
30	6.293	0.037	0.082	2.903	2.871	6626	0.398	0.066	124890404	0.082	0.037	0.0632449
31	4.488	0.192	0.587	3	2.587	6626	1.24	0.254	55308575	0.587	0.192	0.276292
32	4.525	0.084	0.135	3.073	2.747	6626	0.488	0.108	81068888	0.135	0.084	0.107845
33	8.215	0.062	0.135	3.261	2.706	6626	0.75	0.088	152943508	0.135	0.062	0.0912964
34	1.671	0.052	0.101	3.01	2.803	6626	0.128	0.076	32170771	0.101	0.052	0.0766008
35	2.155	0.086	0.108	2.919	2.778	6626	0.208	0.097	39590193	0.108	0.086	0.0965197
36	6.942	0.056	0.101	2.866	2.778	6626	0.526	0.074	133882505	0.101	0.056	0.0757707
37	15.942	0.066	0.216	3.055	2.667	6626	1.961	0.114	276707284	0.216	0.066	0.123008
38	5.983	0.045	0.103	2.984	2.59	6626	0.447	0.074	115709546	0.103	0.045	0.0747117
39	12.458	0.093	0.283	2.81	2.662	6626	2.017	0.151	198172056	0.283	0.093	0.161904
40	2.858	0.047	0.103	3.556	2.803	6626	0.22	0.078	55002851	0.103	0.047	0.0769769
41	9.895	0.068	0.132	2.881	2.568	6626	0.969	0.097	181416904	0.132	0.068	0.0979282
42	2.741	0.041	0.08	2.906	2.61	6626	0.167	0.06	54715193	0.08	0.041	0.0609267
43	2.405	0.076	0.097	3.142	2.603	6626	0.208	0.086	45243024	0.097	0.076	0.0864865
44	0.85	0.051	0.08	3.221	2.672	6626	0.055	0.064	16823913	0.08	0.051	0.0647059
45	4.017	0.084	0.112	3.006	2.725	6626	0.391	0.097	73664233	0.112	0.084	0.0973363
46	8.068	0.064	0.144	3.174	2.612	6626	0.746	0.086	149849519	0.144	0.064	0.0924641
47	14.638	0.08	0.135	3.748	4.641	6172	1.558	0.106	107758215	0.135	0.08	0.106435
48	19.038	0.037	0.101	4.201	4.187	6308	1.299	0.068	153070304	0.101	0.037	0.068232
49	14.197	0.074	0.121	3.917	4.161	6182	1.363	0.095	107052980	0.121	0.074	0.0960062
50	4.513	0.058	0.099	3.152	2.75	6626	0.348	0.076	86753527	0.099	0.058	0.0771106
51	24.132	0.082	0.225	4.284	4.129	6400	3.418	0.135	164396117	0.225	0.082	0.141638
52	6.329	0.058	0.112	2.845	2.686	6626	0.541	0.084	119383584	0.112	0.058	0.0854795
53	3.954	0.06	0.101	2.94	2.968	6626	0.316	0.08	75508062	0.101	0.06	0.0799191
54	3.656	0.041	0.114	3.743	2.284	6626	0.275	0.074	70662262	0.114	0.041	0.0752188
55	5.304	0.08	0.126	3.116	2.713	6626	0.538	0.101	96419856	0.126	0.08	0.101433
56	4.799	0.074	0.123	3.341	2.663	6626	0.463	0.095	88227784	0.123	0.074	0.0964784
57	6.275	0.06	0.108	3.001	2.628	6626	0.514	0.08	119294726	0.108	0.06	0.0819124
58	6.052	0.047	0.093	3.222	2.901	6626	0.402	0.064	119261098	0.093	0.047	0.0664243
59	6.564	0.076	0.174	3.166	2.808	6626	0.729	0.106	116854033	0.174	0.076	0.11106
60	5.386	0.03	0.097	3.168	2.78	6626	0.311	0.056	108330654	0.097	0.03	0.0577423
61	1.421	0.08	0.088	3.077	2.766	6626	0.12	0.084	26878218	0.088	0.08	0.0844476
62	2.293	0.043	0.099	3.296	2.7	6626	0.157	0.068	44969096	0.099	0.043	0.0684693
63	1.097	0.097	0.108	2.965	2.71	6626	0.112	0.101	19905796	0.108	0.097	0.102097
64	6.846	0.078	0.11	3.601	4.145	6142	0.628	0.091	52103685	0.11	0.078	0.0917324
65	2.204	0.108	0.135	3.127	2.683	6626	0.266	0.121	38310607	0.135	0.108	0.12069
66	2.337	0.054	0.097	3.245	2.626	6626	0.175	0.074	45159043	0.097	0.054	0.0748823
67	0.661	0.091	0.101	3.15	2.694	6626	0.063	0.095	12171086	0.101	0.091	0.0953101
68	1.808	0.066	0.095	3.171	2.679	6626	0.144	0.08	34527186	0.095	0.066	0.079646
69	6.843	0.078	0.142	3.19	2.521	6626	0.723	0.103	123230303	0.142	0.078	0.105655
70	6.676	0.093	0.161	2.964	2.732	6626	0.81	0.119	115966449	0.161	0.093	0.12133
71	1.655	0.076	0.086	3.137	2.676	6626	0.134	0.08	31528612	0.086	0.076	0.0809668
72	2.393	0.045	0.101	2.74	2.684	6626	0.169	0.07	46686950	0.101	0.045	0.0706226
73	8.112	0.117	0.251	2.658	2.711	6626	1.378	0.164	126381079	0.251	0.117	0.169872
74	6.787	0.074	0.146	3.775	3.632	6080	0.723	0.106	49969285	0.146	0.074	0.106527
75	20.194	0.076	0.164	4.108	4.282	6166	2.227	0.106	147510220	0.164	0.076	0.11028
76	10.202	0.049	0.117	3.749	4.278	6108	0.817	0.078	79840414	0.117	0.049	0.0800823
77	4.804	0.068	0.126	3.26	2.72	6626	0.45	0.093	88937265	0.126	0.068	0.0936719
78	4.191	0.07	0.114	3.846	3.572	5978	0.383	0.091	31938353	0.114	0.07	0.0913863
79	11.788	0.099	0.23	2.974	2.72	6626	1.848	0.154	189231122	0.23	0.099	0.15677
80	2.37	0.078	0.139	3.721	4.132	6098	0.255	0.108	17412251	0.139	0.078	0.107595
81	4.041	0.101	0.161	2.998	2.657	6626	0.518	0.126	69112813	0.161	0.101	0.128186
82	4.142	0.084	0.137	3.601	3.765	6012	0.452	0.108	30299623	0.137	0.084	0.109126
83	13.035	0.078	0.164	3.384	4.183	5938	1.472	0.11	94640496	0.164	0.078	0.112927
84	7.757	0.054	0.103	3.268	2.539	6626	0.61	0.078	148629543	0.103	0.054	0.0786386
85	3.102	0.06	0.112	3.491	2.742	6626	0.265	0.084	58515310	0.112	0.06	0.0854288
86	1.588	0.049	0.088	3.025	2.949	6626	0.11	0.07	31092306	0.088	0.049	0.0692695
87	6.521	0.062	0.121	2.943	2.459	6626	0.57	0.084	122453145	0.121	0.062	0.0874099
88	4.864	0.091	0.159	3.687	4.543	6160	0.588	0.119	34640674	0.159	0.091	0.120888
89	2.755	0.07	0.108	3.187	2.664	6626	0.241	0.086	51724520	0.108	0.07	0.0874773
90	19.68	0.041	0.097	3.802	3.804	6234	1.243	0.06	160062079	0.097	0.041	0.0631606
91	4.583	0.068	0.108	3.281	2.552	6626	0.408	0.091	85724920	0.108	0.068	0.0890247
92	2.765	0.07	0.103	3.783	3.874	6086	0.239	0.086	21300034	0.103	0.07	0.0864376
93	9.273	0.082	0.186	3.085	2.739	6626	1.173	0.123	159418293	0.186	0.082	0.126496
94	4.495	0.093	0.156	3.054	2.732	6626	0.541	0.119	78269670	0.156	0.093	0.120356
95	1.222	0.108	0.128	3.023	2.847	6626	0.144	0.117	21397010	0.128	0.108	0.11784
96	2.94	0.099	0.151	2.976	2.877	6626	0.358	0.121	50991986	0.151	0.099	0.121769
97	15.852	0.076	0.176	3.995	4.392	6154	1.88	0.114	113650763	0.176	0.076	0.118597
98	1.78	0.08	0.128	3.203	2.63	6626	0.183	0.103	32255688	0.128	0.08	0.102809
99	3.666	0.076	0.128	2.92	2.716	6626	0.365	0.099	66966344	0.128	0.076	0.0995636
100	11.741	0.058	0.103	3.663	3.998	6000	0.912	0.076	92335086	0.103	0.058	0.0776765
101	10.661	0.076	0.164	3.09	2.724	6626	1.192	0.108	189418921	0.164	0.076	0.111809
102	7.357	0.054	0.126	3.007	2.628	6626	0.672	0.093	136959254	0.126	0.054	0.0913416
103	8.531	0.114	0.267	4.507	3.603	6200	1.486	0.166	53959025	0.267	0.114	0.174188
104	6.951	0.066	0.144	3.136	2.717	6626	0.646	0.088	128932226	0.144	0.066	0.0929363
105	13.463	0.058	0.13	3.744	3.772	6120	1.218	0.088	102885141	0.13	0.058	0.0904702
106	4.086	0.045	0.078	3.05	2.758	6626	0.256	0.064	81196586	0.078	0.045	0.062653
107	3.564	0.093	0.154	3.172	2.937	6626	0.427	0.119	62122917	0.154	0.093	0.119809
108	6.252	0.052	0.119	3.182	4.038	5846	0.527	0.084	48454746	0.119	0.052	0.084293
109	4.192	0.068	0.11	3.347	3.033	6626	0.359	0.084	79035044	0.11	0.068	0.0856393
110	3.954	0.043	0.103	3.106	2.22	6626	0.284	0.07	76958629	0.103	0.043	0.071826
111	3.718	0.047	0.082	2.819	2.658	6626	0.242	0.066	73473125	0.082	0.047	0.0650888
112	1.268	0.066	0.086	3.101	2.696	6626	0.097	0.076	24418552	0.086	0.066	0.0764984
113	6.623	0.091	0.2	3.175	2.498	6626	0.891	0.13	111791201	0.2	0.091	0.134531
114	1.79	0.084	0.149	3.152	2.781	6626	0.204	0.112	31618272	0.149	0.084	0.113966

## Sheet: Cancer vs.Paraneoplasia(SLC6A8)
sample	cancer	paraneoplastic
1	0.0854701	0.08359
2	0.135876	0.110744
3	0.108529	0.0936364
4	0.0612879	0.0553055
5	0.279986	0.0844584
6	0.21286	0.0852757
7	0.0977781	0.0743802
8	0.221398	0.122461
9	0.123527	0.0864327
10	0.132107	0.0668605
11	0.115041	0.104686
12	0.132782	0.108401
13	0.0944564	0.071451
14	0.244839	0.087169
15	0.102592	0.0632449
16	0.276292	0.107845
17	0.0912964	0.0766008
18	0.0965197	0.0757707
19	0.123008	0.0747117
20	0.161904	0.0769769
21	0.0979282	0.0609267
22	0.0864865	0.0647059
23	0.0973363	0.0924641
24	0.106435	0.068232
25	0.0960062	0.0771106
26	0.141638	0.0854795
27	0.0799191	0.0752188
28	0.101433	0.0964784
29	0.0819124	0.0664243
30	0.11106	0.0577423
31	0.0844476	0.0684693
32	0.102097	0.0917324
33	0.12069	0.0748823
34	0.0953101	0.079646
35	0.105655	0.12133
36	0.0809668	0.0706226
37	0.169872	0.106527
38	0.11028	0.0800823
39	0.0936719	0.0913863
40	0.15677	0.107595
41	0.128186	0.109126
42	0.112927	0.0786386
43	0.0854288	0.0692695
44	0.0874099	0.120888
45	0.0874773	0.0631606
46	0.0890247	0.0864376
47	0.126496	0.120356
48	0.11784	0.121769
49	0.118597	0.102809
50	0.0995636	0.0776765
51	0.111809	0.0913416
52	0.174188	0.0929363
53	0.0904702	0.062653
54	0.119809	0.084293
55	0.0856393	0.071826
56	0.0650888	0.0764984
57	0.134531	0.113966

## Sheet: Results(Expression)
Table Analyzed	Data 1
Column B	paraneoplastic(n=57)
vs.	vs.
Column A	cancer(n=57)
Paired t test
P value	<0.0001
P value summary	****
Significantly different (P < 0.05)?	Yes
One- or two-tailed P value?	Two-tailed
t	df	t=6.012	df=56
Number of pairs	57
How big is the difference?
Mean of differences (B - A)	-0.03441
SD of differences	0.04321
SEM of differences	0.005724
95% confidence interval	-0.04587 to -0.02294
R squared (partial eta squared)	0.3922
How effective was the pairing?
Correlation coefficient (r)	0.3871
P value (one tailed)	0.0015
P value summary	**
Was the pairing significantly effective?	Yes
