# Supplementary material for: Long Non-Coding RNA AL513318.2 as ceRNA Binding to hsa-miR-26a-5p Upregulates SLC6A8 Expression and Predicts Poor Prognosis in Non-Small Lung Cancer
Source: Front Oncol. 2022 Feb 16;12:781903. doi: 10.3389/fonc.2022.781903 (PMC8892383; doi:10.3389/fonc.2022.781903)
Supplement: Supplementary file 5 [file Table_2.xlsx]

## Sheet: Clinical Information
sample	Inpatient number	Gender	Age	Survival time(month)	Statu	Pathology	Stage	T	N	M
1	447513	Male	60	8	Death	squamous carcinoma	IIIa	2	2	0
2	446306	Male	63	17	Death	Adenocarcinoma	Ib	2	0	0
3	446367	Male	60	101	Survival	Adenocarcinoma	Ib	2	0	0
4	447999	Male	70	64	Death	Adenocarcinoma	Ib	2	0	0
5	448667	Female	73	29	Death	Adenocarcinoma	IIb	2	1	0
6	447988	Male	54	52	Death	Adenocarcinoma	Ib	2	0	0
7	448785	Male	61	101	Survival	squamous carcinoma	Ib	2	0	0
8	449470	Male	57	101	Survival	squamous carcinoma	Ib	2	0	0
9	449454	Male	43	101	Survival	Adenocarcinoma	Ib	2	0	0
10	447937	Male	55	23	Death	squamous carcinoma	IIIa	2	2	0
11	450942	Male	51	26	Death	Adenocarcinoma	IIb	2	1	0
12	451780	Male	67	12	Death	squamous carcinoma	Ib	2	0	0
13	451960	Male	51	21	Death	Adenocarcinoma	IIIa	2	2	0
14	451870	Male	72	99	Survival	squamous carcinoma	IIb	3	0	0
15	453836	Male	67	45	Death	Adenocarcinoma	IIb	2	1	0
16	452310	Female	57	65	Death	squamous carcinoma	IIb	2	1	0
17	452745	Male	61	50	Survival	squamous carcinoma	Ib	2	0	0
18	454257	Female	57	99	Survival	Adenocarcinoma	Ia	1	0	0
19	452902	Male	50	99	Survival	Adenocarcinoma	Ib	2	0	0
20	454338	Male	49	99	Survival	squamous carcinoma	Ib	2	0	0
21	455615	Male	54	64	Survival	Adenocarcinoma	IIb	3	0	0
22	453375	Male	57	99	Survival	squamous carcinoma	Ib	2	0	0
23	454926	Male	62	99	Survival	squamous carcinoma	IIb	3	0	0
24	454825	Female	52	17	Death	squamous carcinoma	IIIa	2	2	0
25	455073	Male	49	99	Survival	Adenocarcinoma	Ib	2	0	0
26	455316	Female	49	60	Death	Adenocarcinoma	Ib	2	0	0
27	455636	Male	48	14	Death	Adenocarcinoma	IIIa	2	2	0
28	449829	Male	65	99	Survival	Adenocarcinoma	IIIa	2	2	0
29	455842	Male	60	99	Survival	Adenocarcinoma	IIIa	2	2	0
30	449816	Male	59	32	Death	Adenocarcinoma	IIIa	2	2	0
31	445132	Female	57	13	Death	Adenocarcinoma	Ib	2	0	0
32	455080	Male	61	29	Death	squamous carcinoma	IIb	2	1	0
33	430000	Male	72	55	Death	Adenocarcinoma	Ib	2	0	0
34	455250	Male	61	48	Death	Adenocarcinoma	IIa	1	1	0
35	456917	Male	69	25	Death	Adenocarcinoma	Ia	1	0	0
36	471474	Male	55	63	Survival	Adenocarcinoma	IIa	1	1	0
37	439706	Male	69	19	Death	squamous carcinoma	IIb	2	1	0
38	443831	Male	67	30	Death	Adenocarcinoma	Ib	2	0	0
39	456057	Male	64	3	Death	squamous carcinoma	IIb	3	0	0
40	457451	Female	50	25	Death	Adenocarcinoma	Ia	1	0	0
41	421903	Male	62	98	Survival	squamous carcinoma	Ib	2	0	0
42	458020	Male	58	98	Survival	squamous carcinoma	IIb	3	0	0
43	456273	Male	55	29	Death	squamous carcinoma	Ib	2	0	0
44	458270	Female	53	3	Death	Adenocarcinoma	IIb	2	1	0
45	459257	Male	51	27	Death	Squamous adenocarcinoma	IIb	2	1	0
46	456835	Male	56	98	Survival	Adenocarcinoma	IIb	2	1	0
47	457503	Male	45	98	Survival	squamous carcinoma	IIb	2	1	0
48	456839	Male	66	12	Death	squamous carcinoma	IIIa	2	2	0
49	456929	Female	73	19	Death	Adenocarcinoma	IIb	3	0	0
50	438006	Male	73	15	Death	squamous carcinoma	IIIa	2	2	0
51	460294	Male	68	70	Death	squamous carcinoma	Ib	2	0	0
52	451054	Male	43	49	Death	Adenocarcinoma	IIa	1	1	0
53	461655	Male	67	33	Death	squamous carcinoma	IIIa	2	2	0
54	457078	Male	79	97	Survival	squamous carcinoma	Ia	1	0	0
55	462357	Male	49	97	Survival	Adenocarcinoma	IIb	3	0	0
56	458136	Male	44	97	Survival	squamous carcinoma	Ib	2	0	0
57	462812	Male	71	40	Death	Adenocarcinoma	IIIa	2	2	0
58	458458	Male	58	97	Survival	squamous carcinoma	Ia	1	0	0
59	458691	Male	73	60	Death	squamous carcinoma	IIb	2	1	0
60	458603	Male	67	9	Death	squamous carcinoma	IIIa	3	2	0
61	464841	Male	53	8	Death	squamous carcinoma	IIb	2	1	0
62	464405	Female	61	3	Death	squamous carcinoma	IIb	2	1	0
63	461669	Male	73	32	Death	squamous carcinoma	Ia	1	0	0
64	463130	Male	71	22	Death	squamous carcinoma	IIIa	3	1	0
65	466855	Male	67	97	Survival	Adenocarcinoma	IIb	2	1	0
66	465562	Female	63	97	Survival	Adenocarcinoma	Ib	2	0	0
67	467235	Male	58	30	Death	Adenocarcinoma	Ib	2	0	0
68	467254	Male	53	97	Survival	squamous carcinoma	Ib	2	0	0
69	465630	Male	69	97	Survival	squamous carcinoma	Ib	2	0	0
70	465758	Male	68	6	Death	Adenocarcinoma	IIIa	3	2	0
71	471762	Male	62	38	Death	Adenocarcinoma	Ib	2	0	0
72	472301	Male	59	97	Survival	squamous carcinoma	Ia	1	0	0
73	473122	Male	76	10	Death	squamous carcinoma	Ib	2	0	0
74	470528	Male	35	96	Survival	Adenocarcinoma	IIb	2	1	0
75	472446	Male	65	42	Death	Adenocarcinoma	Ib	2	0	0
76	472107	Male	75	49	Death	squamous carcinoma	Ib	2	0	0
77	472677	Male	59	8	Death	squamous carcinoma	IIb	2	1	0
78	467228	Male	62	47	Death	Adenocarcinoma	IIb	2	1	0
79	473465	Male	70	39	Death	squamous carcinoma	Ib	2	0	0
80	474548	Male	64	51	Death	squamous carcinoma	IIb	3	0	0
81	454345	Male	74	3	Death	squamous carcinoma	Ib	2	0	0
82	443939	Female	47	61	Death	squamous carcinoma	Ib	2	0	0
83	461657	Female	39	11	Death	Adenocarcinoma	IIb	2	1	0
84	468601	Male	71	13	Death	squamous carcinoma	IIb	2	1	0
85	475052	Male	53	96	Survival	squamous carcinoma	IIIa	2	2	0
86	462361	Male	58	39	Death	squamous carcinoma	Ib	2	0	0
87	454233	Female	73	7	Death	squamous carcinoma	IIIa	2	2	0
88	469485	Male	73	64	Death	squamous carcinoma	IIIa	2	2	0
89	467152	Male	78	39	Death	squamous carcinoma	IIb	2	1	0
90	446113	Female	48	96	Survival	squamous carcinoma	IIb	2	1	0
91	443912	Female	58	96	Survival	squamous carcinoma	Ia	1	0	0
92	446084	Male	56	96	Survival	squamous carcinoma	Ia	1	0	0
93	429710	Female	48	24	Death	squamous carcinoma	IIIa	2	2	0
94	446556	Female	70	41	Death	Squamous adenocarcinoma	Ib	2	0	0
95	446429	Female	69	15	Death	squamous carcinoma	Ib	2	0	0
96	448759	Male	70	10	Death	Squamous adenocarcinoma	IIIa	2	2	0
97	446287	Male	66	4	Death	squamous carcinoma	Ib	2	0	0
98	451572	Male	65	94	Survival	squamous carcinoma	IIIa	2	2	0
99	450730	Male	70	4	Death	Adenocarcinoma	IIb	2	1	0
100	450823	Female	74	23	Death	squamous carcinoma	Ib	2	0	0
101	450151	Female	63	28	Death	squamous carcinoma	IIIa	2	2	0
102	451261	Female	62	43	Death	squamous carcinoma	IIb	2	1	0
103	451576	Female	72	4	Death	squamous carcinoma	Ib	2	0	0
104	451770	Female	61	94	Survival	squamous carcinoma	IIb	3	0	0
105	451176	Female	72	45	Death	squamous carcinoma	Ib	2	0	0
106	445194	Male	45	57	Death	squamous carcinoma	IIIa	3	2	0
107	451529	Female	74	10	Death	squamous carcinoma	IIb	2	1	0
108	452729	Male	45	24	Death	squamous carcinoma	IIIa	2	2	0
109	451809	Male	69	93	Survival	squamous carcinoma	Ib	2	0	0
110	467877	Male	64	93	Survival	Adenocarcinoma	Ib	2	0	0
111	454130	Male	73	93	Survival	squamous carcinoma	Ib	2	0	0
112	451753	Male	61	93	Survival	Adenocarcinoma	Ib	2	0	0
113	452550	Male	26	93	Survival	Adenocarcinoma	Ib	2	0	0
114	468986	Male	56	6	Death	Adenocarcinoma	Ib	2	0	0
115	454480	Female	68	22	Death	squamous carcinoma	Ib	2	0	0
116	470479	Male	48	92	Survival	Adenocarcinoma	Ib	2	0	0
117	417883	Male	68	92	Survival	squamous carcinoma	Ib	2	0	0
118	454165	Male	50	26	Death	squamous carcinoma	IIb	3	0	0
119	449678	Male	74	3	Death	squamous carcinoma	IIIa	3	1	0
120	455270	Male	58	92	Survival	squamous carcinoma	Ib	2	0	0
121	447450	Male	58	52	Death	Adenocarcinoma	Ib	2	0	0
122	455527	Male	57	57	Death	squamous carcinoma	IIb	3	0	0
123	417895	Male	56	92	Survival	squamous carcinoma	IIb	3	0	0
124	456423	Male	71	7	Death	Squamous adenocarcinoma	IIb	3	0	0
125	455933	Male	59	92	Survival	Adenocarcinoma	Ia	1	0	0
126	470330	Male	46	12	Death	squamous carcinoma	IIIa	2	2	0
127	456562	Male	59	42	Death	squamous carcinoma	Ib	2	0	0
128	434908	Female	54	51	Death	squamous carcinoma	Ib	2	0	0
129	457403	Male	69	11	Death	squamous carcinoma	IIIa	2	2	0
130	462127	Male	41	39	Death	Adenocarcinoma	Ia	1	0	0
131	463275	Male	62	91	Survival	Adenocarcinoma	Ia	1	0	0
132	465946	Male	60	12	Death	squamous carcinoma	IIIa	2	2	0
133	466173	Male	45	65	Death	Adenocarcinoma	IIb	3	0	0
134	467683	Male	49	36	Death	squamous carcinoma	IIIa	2	2	0
135	473257	Male	40	14	Death	squamous carcinoma	IIb	3	0	0
136	463277	Male	51	90	Survival	squamous carcinoma	Ib	2	0	0
137	465403	Male	78	90	Survival	squamous carcinoma	IIb	2	1	0
138	459079	Male	59	24	Death	squamous carcinoma	Ib	2	0	0
139	467035	Male	47	10	Death	squamous carcinoma	Ib	2	0	0
140	467341	Male	51	8	Death	Squamous adenocarcinoma	IIb	2	1	0

## Sheet: Tumor samples (SLC6A8)
sample	Area	Min	Max	XM	YM	Perim.	IntDen	Median	RawIntDen	MinThr	MaxThr
1	10.976	0.054	0.2	2.789	2.69	6500	1.1	0.091	200650188	0.2	0.054
2	7.993	0.054	0.135	2.97	2.664	6500	0.7	0.084	150141329	0.135	0.054
3	9.436	0.051	0.101	3.085	2.691	6500	0.681	0.07	183501027	0.101	0.051
4	7.232	0.068	0.139	3.043	2.493	6500	0.671	0.088	134195630	0.139	0.068
5	5.067	0.045	0.095	2.97	2.711	6500	0.344	0.068	99489915	0.095	0.045
6	3.371	0.06	0.088	2.54	2.628	6500	0.248	0.072	65333479	0.088	0.06
7	6.871	0.088	0.189	2.96	2.747	6500	0.892	0.126	117191527	0.189	0.088
8	21.367	0.052	0.103	4.127	4.315	6308	1.58	0.072	169501633	0.103	0.052
9	5.917	0.076	0.101	4.146	4.041	6258	0.509	0.084	45629675	0.101	0.076
10	4.058	0.062	0.101	2.861	2.734	6500	0.316	0.076	77898282	0.101	0.062
11	3.543	0.076	0.144	2.927	2.718	6500	0.364	0.099	64250410	0.144	0.076
12	7.68	0.066	0.101	3.89	4.228	6222	0.618	0.078	60002270	0.101	0.066
13	4.471	0.074	0.149	3.089	2.473	6500	0.487	0.108	79968314	0.149	0.074
14	5.453	0.068	0.142	2.884	2.6	6500	0.55	0.099	99326833	0.142	0.068
15	2.564	0.08	0.142	3.561	2.732	6500	0.273	0.103	46111796	0.142	0.08
16	10.603	0.07	0.228	2.943	2.765	6500	1.349	0.119	182391756	0.228	0.07
17	7.543	0.064	0.159	2.849	2.734	6500	0.78	0.101	136697281	0.159	0.062
18	18.329	0.049	0.137	3.988	4.215	6246	1.547	0.08	142111660	0.137	0.049
19	14.941	0.106	0.23	4.294	4.107	6304	2.292	0.146	98961353	0.23	0.106
20	5.06	0.084	0.211	3.018	2.852	6500	0.648	0.119	86767532	0.211	0.084
21	4.007	0.082	0.181	2.714	2.262	6500	0.477	0.114	70038446	0.181	0.082
22	2.613	0.08	0.112	2.679	2.641	6500	0.246	0.093	48298166	0.112	0.08
23	5.379	0.076	0.135	2.841	2.648	6500	0.525	0.095	98653407	0.135	0.076
24	3.351	0.076	0.108	2.928	2.725	6500	0.301	0.088	62565376	0.108	0.076
25	1.429	0.097	0.114	2.917	2.663	6500	0.15	0.106	25741161	0.114	0.097
26	1.895	0.08	0.103	2.813	2.644	6500	0.173	0.091	35273119	0.103	0.08
27	3.873	0.086	0.154	3.03	2.516	6500	0.45	0.114	68093188	0.154	0.086
28	20.156	0.049	0.23	4.004	4.325	6206	2.325	0.106	146236743	0.23	0.049
29	4.017	0.068	0.126	2.919	2.486	6500	0.379	0.093	74239966	0.126	0.068
30	5.304	0.091	0.139	3.743	3.779	6216	0.579	0.106	38788525	0.139	0.091
31	10.525	0.072	0.197	2.837	2.551	6500	1.221	0.11	185444123	0.197	0.072
32	6.628	0.093	0.194	2.673	2.633	6500	0.856	0.123	113208425	0.194	0.093
33	0.013	0.064	0.357	2.437	2.194	0.54	0.002	0.144	212213	0.369	0.064
34	13.076	0.058	0.342	2.776	2.766	6500	2.343	0.174	201704090	0.342	0.058
35	6.1	0.037	0.091	2.871	2.669	6500	0.388	0.064	121009817	0.091	0.037
36	7.381	0.032	0.097	2.805	2.639	6500	0.464	0.062	146711803	0.097	0.032
37	8.835	0.045	0.117	2.848	2.624	6500	0.637	0.068	171927772	0.117	0.045
38	9.33	0.034	0.11	2.674	2.673	6500	0.619	0.064	184025212	0.11	0.034
39	10.357	0.062	0.23	2.712	2.823	6500	1.272	0.114	180067561	0.23	0.062
40	8.848	0.047	0.091	2.716	2.704	6500	0.579	0.064	174707781	0.091	0.047
41	8.65	0.045	0.13	2.561	2.762	6500	0.684	0.076	165690782	0.13	0.045
42	9.606	0.039	0.114	2.828	2.54	6500	0.669	0.068	188004915	0.114	0.039
43	10.903	0.062	0.27	2.845	2.692	6500	1.464	0.123	185061268	0.27	0.062
44	11.116	0.058	0.286	2.829	2.874	6500	1.343	0.101	194796047	0.286	0.058
45	8.327	0.049	0.176	2.831	2.732	6500	0.785	0.086	154277170	0.176	0.049
46	5.813	0.052	0.154	2.961	2.606	6500	0.541	0.088	107864584	0.154	0.052
47	4.988	0.106	0.192	3.183	2.735	6500	0.69	0.135	83366771	0.192	0.106
48	3.863	0.126	0.239	2.835	2.794	6500	0.647	0.161	60442725	0.239	0.126
49	16.337	0.043	0.086	3.724	3.944	6228	1.003	0.06	133379437	0.086	0.043
50	6.512	0.051	0.121	3.011	2.684	6500	0.501	0.072	125332228	0.121	0.051
51	3.525	0.078	0.121	2.959	2.706	6500	0.345	0.097	64614962	0.121	0.078
52	11.31	0.082	0.156	4.335	4.032	6286	1.323	0.117	81321371	0.156	0.082
53	6.368	0.101	0.306	3.001	2.807	6500	1.101	0.161	98942390	0.306	0.101
54	4.643	0.149	0.394	2.954	2.527	6500	1.069	0.216	63370701	0.394	0.149
55	17.849	0.049	0.149	3.951	4.212	6130	1.632	0.088	136242470	0.149	0.049
56	10.954	0.051	0.095	3.877	4.197	6234	0.761	0.068	87793654	0.095	0.051
57	22.188	0.054	0.197	3.932	4.258	6130	2.363	0.099	163831236	0.197	0.054
58	8.442	0.049	0.202	3.051	2.544	6500	0.906	0.101	152054728	0.202	0.049
59	2.981	0.08	0.095	4.323	4.307	6390	0.26	0.086	22918035	0.095	0.08
60	2.894	0.095	0.149	2.635	2.688	6500	0.349	0.121	50338507	0.149	0.095
61	2.717	0.088	0.146	3.007	2.677	6500	0.311	0.112	47935598	0.146	0.088
62	7.322	0.088	0.154	3.725	4.129	6120	0.85	0.114	52727222	0.154	0.088
63	6.607	0.052	0.082	2.911	2.735	6500	0.434	0.064	130363507	0.082	0.052
64	6.793	0.058	0.099	2.909	2.494	6500	0.5	0.072	131618615	0.099	0.058
65	4.884	0.068	0.108	2.822	2.673	6500	0.416	0.084	92169307	0.108	0.068
66	5.432	0.076	0.139	3.004	2.65	6500	0.552	0.099	98736037	0.139	0.076
67	3.292	0.066	0.103	2.574	2.751	6500	0.274	0.082	62370997	0.103	0.066
68	3.771	0.068	0.103	2.906	2.655	6500	0.315	0.082	71404383	0.103	0.068
69	8.866	0.082	0.179	2.815	2.676	6500	1.078	0.119	154097962	0.179	0.082
70	7.631	0.078	0.146	2.653	2.698	6500	0.825	0.106	136696427	0.146	0.078
71	8.05	0.076	0.174	2.781	2.619	6500	0.961	0.117	140652142	0.174	0.076
72	9.733	0.058	0.194	2.828	2.546	6500	1.027	0.095	175837792	0.194	0.058
73	0.185	0.049	0.052	3.575	2.511	6500	0.009	0.051	3783101	0.052	0.049
74	2.009	0.093	0.099	3.071	2.379	6500	0.192	0.095	36991015	0.099	0.093
75	3.235	0.166	0.324	2.826	2.639	6500	0.744	0.222	43945904	0.324	0.166
76	3.881	0.119	0.242	2.846	2.741	6500	0.677	0.171	59798161	0.242	0.119
77	4.227	0.103	0.202	2.81	2.504	6500	0.596	0.135	70269692	0.202	0.103
78	3.753	0.139	0.239	2.711	2.655	6500	0.673	0.174	57103224	0.239	0.139
79	0.57	0.07	0.074	2.812	2.906	6500	0.041	0.072	11082217	0.074	0.07
80	4.455	0.106	0.171	2.972	2.743	6500	0.609	0.135	74713085	0.171	0.106
81	6.183	0.068	0.151	2.851	2.773	6500	0.657	0.106	111258231	0.151	0.068
82	11.006	0.078	0.156	2.757	2.763	6500	1.256	0.112	194491726	0.156	0.078
83	21.719	0.064	0.279	4.314	3.982	6344	3.054	0.128	149017124	0.279	0.064
84	6.163	0.06	0.161	2.985	2.695	6500	0.635	0.099	111811007	0.161	0.06
85	11.069	0.099	0.186	4.271	4.357	6326	1.491	0.13	76435428	0.186	0.099
86	4.463	0.106	0.202	2.858	2.695	6500	0.644	0.139	73626900	0.202	0.106
87	6.429	0.07	0.174	2.894	2.618	6500	0.711	0.106	114615490	0.174	0.07
88	5.235	0.064	0.151	2.719	2.545	6500	0.529	0.097	95365582	0.151	0.064
89	8.158	0.074	0.139	2.802	2.686	6500	0.842	0.101	147750171	0.139	0.074
90	8.134	0.093	0.181	2.749	2.71	6500	1.029	0.123	139710827	0.181	0.093
91	7.036	0.06	0.128	2.829	2.682	6500	0.616	0.084	132134441	0.128	0.06
92	5.917	0.058	0.126	2.894	2.63	6500	0.509	0.082	111504397	0.126	0.058
93	9.343	0.052	0.132	2.871	2.704	6500	0.81	0.084	175863107	0.132	0.052
94	8.352	0.058	0.164	2.918	2.809	6500	0.817	0.091	153351957	0.164	0.058
95	0.89	0.068	0.078	2.871	2.784	6500	0.065	0.072	17258073	0.078	0.068
96	1.183	0.074	0.093	3.158	2.619	6500	0.098	0.082	22423245	0.093	0.074
97	5.236	0.101	0.213	2.853	2.65	6500	0.778	0.144	85563320	0.213	0.101
98	14.707	0.078	0.174	4.039	4.07	6154	1.768	0.117	105034508	0.174	0.078
99	5.305	0.051	0.117	2.976	2.635	6500	0.424	0.078	101382456	0.117	0.051
100	4.698	0.062	0.117	3.177	2.737	6500	0.408	0.086	88334067	0.117	0.062
101	7.413	0.13	0.289	4.166	3.992	6200	1.384	0.176	45567445	0.289	0.13
102	5.031	0.097	0.245	3.014	2.65	6500	0.701	0.128	84086048	0.245	0.097
103	15.326	0.082	0.156	3.788	4.342	6120	1.742	0.11	111018293	0.156	0.082
104	4.274	0.095	0.164	3.072	2.819	6500	0.53	0.121	73809469	0.164	0.095
105	4.223	0.076	0.119	4.296	4.096	6176	0.406	0.095	31831439	0.119	0.076
106	3.269	0.091	0.176	2.791	2.604	6500	0.412	0.123	56193362	0.176	0.091
107	9.114	0.074	0.327	3.209	2.59	6500	1.537	0.156	143599154	0.327	0.074
108	8.817	0.06	0.283	3.037	2.713	6500	1.221	0.123	148548726	0.283	0.06
109	4.833	0.052	0.121	2.682	2.693	6500	0.396	0.08	91935793	0.121	0.052
110	4.383	0.043	0.119	2.51	2.808	6500	0.338	0.076	84336323	0.119	0.043
111	5.994	0.058	0.135	2.547	2.812	6500	0.577	0.097	110350373	0.135	0.058
112	3.938	0.068	0.144	2.776	2.638	6500	0.408	0.101	71275973	0.144	0.068
113	4.878	0.08	0.164	2.806	2.65	6500	0.569	0.114	85721983	0.164	0.08
114	3.077	0.088	0.151	2.804	2.548	6500	0.36	0.117	53998891	0.151	0.088
115	8.973	0.084	0.346	2.728	2.735	6500	1.552	0.156	139973833	0.346	0.084
116	12.913	0.058	0.373	2.773	2.649	6500	1.801	0.117	217803934	0.373	0.058
117	10.129	0.07	0.174	3.688	4.305	6108	1.151	0.11	73472169	0.174	0.07
118	5.876	0.093	0.242	2.645	2.762	6500	0.853	0.137	96944044	0.242	0.093
119	2.438	0.086	0.112	2.636	2.959	6500	0.238	0.097	44709500	0.112	0.086
120	1.923	0.072	0.099	2.857	2.596	6500	0.164	0.084	36294936	0.099	0.072
121	3.749	0.132	0.233	2.833	2.726	6500	0.653	0.171	57753812	0.233	0.132
122	2.937	0.126	0.211	2.681	2.673	6500	0.476	0.159	46492166	0.211	0.126
123	4.273	0.076	0.121	2.917	2.793	6500	0.414	0.097	78499745	0.121	0.076
124	6.717	0.08	0.174	2.804	2.662	6500	0.809	0.117	117021860	0.174	0.08
125	3.868	0.123	0.443	2.364	2.856	6500	0.827	0.189	55172045	0.443	0.123
126	2.973	0.117	0.23	2.702	2.69	6500	0.467	0.149	47639716	0.23	0.117
127	4.678	0.091	0.176	2.949	2.557	6500	0.582	0.121	80754541	0.176	0.091
128	5.961	0.074	0.159	2.868	2.675	6500	0.647	0.106	106715217	0.159	0.074
129	8.146	0.043	0.248	2.806	2.652	6500	0.924	0.101	145132793	0.248	0.043
130	7.927	0.049	0.23	2.848	2.748	6500	0.918	0.108	140228069	0.23	0.049
131	10.398	0.047	0.197	2.976	2.712	6500	1.12	0.103	187047677	0.197	0.047
132	11.244	0.056	0.164	2.673	2.503	6500	1.264	0.112	199625942	0.164	0.056
133	8.257	0.08	0.168	2.79	2.723	6500	0.923	0.106	146740651	0.168	0.08
134	9.474	0.086	0.219	2.871	2.714	6500	1.224	0.121	162018108	0.219	0.086
135	6.625	0.043	0.114	3.057	2.702	6500	0.494	0.072	128200940	0.114	0.043
136	10.864	0.034	0.137	2.961	2.597	6500	0.806	0.07	210617563	0.137	0.034
137	11.153	0.072	0.222	3.003	2.754	6500	1.51	0.132	188239686	0.222	0.072
138	8.815	0.08	0.286	2.885	2.452	6500	1.296	0.137	145211248	0.286	0.08
139	2.606	0.072	0.097	2.775	2.726	6500	0.217	0.082	49364970	0.097	0.072
140	1.539	0.132	0.171	2.651	2.808	6500	0.231	0.149	24997928	0.171	0.132
141	6.876	0.072	0.166	2.915	2.561	6500	0.74	0.103	123397232	0.166	0.072
142	5.813	0.066	0.103	2.89	2.69	6500	0.478	0.08	110423774	0.103	0.066
143	9.4	0.078	0.324	2.84	2.783	6500	1.6	0.159	147462278	0.324	0.078
144	12.088	0.086	0.299	2.819	2.779	6500	2.015	0.159	190477685	0.299	0.086
145	4.979	0.093	0.151	2.906	2.666	6500	0.583	0.114	87337170	0.151	0.093
146	9.444	0.078	0.174	2.945	2.646	6500	1.078	0.11	166937349	0.174	0.078
147	7.752	0.049	0.108	2.741	2.636	6500	0.591	0.074	149406937	0.108	0.049
148	8.195	0.043	0.106	2.91	2.795	6500	0.598	0.072	159099714	0.106	0.043
149	4.512	0.074	0.088	3.771	4.204	6172	0.366	0.08	35199382	0.088	0.074
150	0.934	0.08	0.088	2.964	2.867	6500	0.079	0.084	17654186	0.088	0.08
151	16.327	0.099	0.317	3.695	4.402	6016	3.083	0.181	100243876	0.317	0.099
152	8.763	0.095	0.338	2.908	2.743	6500	1.693	0.184	130349106	0.338	0.095
153	3.62	0.07	0.099	2.643	2.587	6500	0.301	0.082	68630274	0.099	0.07
154	1.052	0.076	0.088	2.735	2.506	6500	0.086	0.082	19991286	0.088	0.076
155	5.274	0.093	0.146	2.916	2.727	6500	0.617	0.117	92521610	0.146	0.093
156	3.315	0.088	0.135	2.835	2.805	6500	0.36	0.108	59259769	0.135	0.088
157	8.88	0.086	0.2	2.768	2.751	6500	1.13	0.121	152405029	0.2	0.086
158	2.472	0.114	0.166	2.937	2.507	6500	0.339	0.137	41380053	0.166	0.114
159	5.454	0.257	1.026	2.944	2.734	6500	2.184	0.377	51300308	1.026	0.257
160	4.994	0.205	0.467	2.876	2.668	6500	1.547	0.299	56894697	0.467	0.205
161	5.552	0.056	0.151	3.029	2.53	6500	0.493	0.082	104032037	0.151	0.056
162	5.294	0.066	0.166	2.916	2.541	6500	0.524	0.093	96935960	0.166	0.066
163	4.365	0.121	0.205	2.845	2.653	6500	0.678	0.151	70176102	0.205	0.121
164	3.28	0.128	0.225	2.55	2.51	6500	0.539	0.159	51646149	0.225	0.128
165	1.847	0.08	0.101	2.626	2.677	6500	0.166	0.091	34447094	0.101	0.08
166	8.761	0.06	0.11	3.785	4.362	6130	0.727	0.082	68064965	0.11	0.06
167	8.997	0.117	0.373	2.883	2.688	6500	1.607	0.166	137785691	0.373	0.117
168	21.791	0.106	0.443	3.788	4.042	6172	4.099	0.174	134316826	0.443	0.106
169	13.818	0.049	0.184	3.769	4.692	6172	1.475	0.103	101991667	0.184	0.049
170	19.73	0.074	0.219	4.471	3.836	6238	2.635	0.128	136940524	0.219	0.074
171	6.747	0.074	0.159	2.905	2.825	6500	0.716	0.101	121460548	0.159	0.074
172	5.582	0.101	0.317	3.078	2.712	6500	0.904	0.149	88813366	0.317	0.101
173	12.963	0.137	0.443	3.556	4.583	6048	2.842	0.2	74446658	0.443	0.137
174	10.317	0.142	0.289	3.854	4.58	5998	2.115	0.2	60771568	0.289	0.142
175	9.469	0.117	0.225	3.787	4.488	6134	1.483	0.149	62220842	0.225	0.117
176	17.199	0.08	0.222	4.043	4.309	6272	2.304	0.128	119206576	0.222	0.08
177	6.353	0.095	0.452	2.79	2.746	6500	1.098	0.149	99292085	0.452	0.095
178	5.729	0.084	0.299	2.811	2.844	6500	0.795	0.121	96153223	0.299	0.084
179	8.872	0.066	0.166	2.909	2.738	6500	0.857	0.088	163289043	0.166	0.066
180	7.882	0.051	0.132	2.918	2.606	6500	0.673	0.082	148802138	0.132	0.051
181	11.533	0.076	0.279	2.803	2.678	6500	1.748	0.142	188100767	0.279	0.076
182	12.19	0.084	0.299	2.765	2.696	6500	1.991	0.154	193614864	0.299	0.084
183	7.954	0.058	0.171	2.921	2.539	6500	0.86	0.106	142723217	0.171	0.058
184	10.125	0.058	0.181	3.068	2.711	6500	1.106	0.106	181242449	0.181	0.058
185	4.606	0.091	0.181	2.946	2.725	6500	0.574	0.119	79457242	0.181	0.091
186	3.021	0.097	0.161	2.894	2.738	6500	0.369	0.119	52390140	0.161	0.097
187	5.246	0.07	0.132	2.861	2.781	6500	0.519	0.097	95962343	0.132	0.07
188	13.206	0.142	0.346	4.185	4.005	6166	2.811	0.202	76613475	0.346	0.142
189	1.901	0.074	0.099	2.85	2.68	6500	0.164	0.086	35781525	0.099	0.074
190	4.727	0.106	0.205	2.611	2.862	6500	0.688	0.142	77752823	0.205	0.106
191	3.561	0.086	0.161	2.859	2.564	6500	0.424	0.117	62212671	0.161	0.086
192	3.764	0.088	0.171	2.732	2.656	6500	0.469	0.123	64934217	0.171	0.088
193	1.646	0.068	0.101	2.704	2.564	6500	0.138	0.084	31165000	0.101	0.068
194	2.375	0.074	0.101	3.19	2.79	6500	0.206	0.086	44640697	0.101	0.074
195	17.827	0.047	0.174	3.727	3.983	6082	1.749	0.093	134171766	0.174	0.047
196	1.408	0.062	0.078	2.891	2.645	6500	0.098	0.07	27501735	0.078	0.062
197	5.45	0.06	0.137	2.797	2.683	6500	0.504	0.088	101213261	0.137	0.06
198	4.613	0.07	0.139	2.784	2.723	6500	0.466	0.099	83977902	0.139	0.07
199	6.59	0.084	0.184	2.59	2.698	6500	0.818	0.119	113873470	0.184	0.084
200	6.131	0.062	0.168	2.547	2.707	6500	0.656	0.103	110277936	0.168	0.062
201	6.062	0.091	0.159	2.633	2.711	6500	0.719	0.117	105985705	0.159	0.091
202	5.186	0.108	0.213	2.877	2.635	6500	0.755	0.139	85306290	0.213	0.108
203	1.947	0.076	0.095	2.936	2.606	6500	0.166	0.084	36735080	0.095	0.076
204	4.026	0.066	0.119	3.002	2.471	6500	0.362	0.088	75146548	0.119	0.066
205	6.948	0.082	0.189	2.916	2.646	6500	0.852	0.117	120491800	0.189	0.082
206	5.683	0.078	0.132	2.878	2.629	6500	0.574	0.099	103413523	0.132	0.078
207	7.974	0.066	0.179	2.673	2.793	6500	0.777	0.086	146555813	0.179	0.066
208	9.044	0.08	0.331	2.832	2.804	6500	1.557	0.159	141317790	0.331	0.08
209	6.451	0.156	0.621	2.966	2.78	6500	1.896	0.27	77414439	0.621	0.156
210	4.268	0.179	0.607	3.021	2.8	6500	1.238	0.267	51346062	0.607	0.179
211	8.887	0.095	0.168	4.054	4.161	6274	1.111	0.121	62722482	0.168	0.095
212	1.976	0.091	0.117	2.895	2.73	6500	0.202	0.101	35846947	0.117	0.091
213	4.775	0.166	0.394	3.159	2.719	6500	1.096	0.216	65094628	0.394	0.166
214	8.494	0.156	0.35	2.757	2.794	6500	1.932	0.219	116229647	0.35	0.156
215	3.892	0.088	0.154	2.855	2.73	6500	0.455	0.114	68295962	0.154	0.088
216	4.068	0.078	0.135	2.824	2.754	6500	0.42	0.101	73671986	0.135	0.078
217	8.026	0.068	0.526	2.914	2.834	6500	1.531	0.151	122525927	0.526	0.068
218	9.998	0.049	0.52	2.868	2.62	6500	1.804	0.132	157396884	0.52	0.049
219	6.855	0.052	0.082	4.213	4.339	6320	0.458	0.066	55256090	0.082	0.052
220	5.006	0.052	0.097	2.87	2.727	6500	0.367	0.072	97070115	0.097	0.052
221	11.534	0.045	0.142	2.652	2.747	6500	0.989	0.082	217678658	0.142	0.045
222	10.866	0.043	0.144	2.876	2.646	6500	0.914	0.08	205855263	0.144	0.043
223	2.579	0.047	0.086	2.836	2.584	6500	0.171	0.066	50851395	0.086	0.047
224	5.564	0.047	0.135	2.803	2.621	6500	0.467	0.08	105404112	0.135	0.047
225	10.876	0.041	0.186	2.94	2.662	6500	1.013	0.086	202192986	0.186	0.041
226	8.476	0.052	0.154	2.814	2.724	6500	0.799	0.091	156870227	0.154	0.052
227	3.223	0.088	0.132	2.723	2.74	6500	0.349	0.108	57660533	0.132	0.088
228	1.357	0.095	0.11	2.899	2.662	6500	0.139	0.101	24614718	0.11	0.095
229	2.742	0.197	0.537	2.739	2.653	6500	0.758	0.254	33773928	0.537	0.197
230	14.356	0.078	0.192	4.274	4.391	6286	1.753	0.117	102157085	0.192	0.078
231	13.359	0.041	0.225	2.847	2.755	6500	1.248	0.082	248433554	0.225	0.041
232	10.215	0.045	0.176	2.828	2.646	6500	0.933	0.084	190578735	0.176	0.045
233	11.146	0.056	0.171	2.99	2.698	6500	1.094	0.093	204527106	0.171	0.056
234	15.135	0.037	0.171	2.851	2.61	6500	1.351	0.086	283637432	0.171	0.037
235	4.385	0.144	0.26	2.819	2.763	6500	0.839	0.186	64947593	0.26	0.144
236	4.599	0.108	0.208	2.757	2.926	6500	0.669	0.139	75679018	0.208	0.108
237	9.138	0.08	0.202	2.705	2.69	6500	1.065	0.106	160785023	0.202	0.08
238	7.62	0.106	0.424	2.765	2.756	6500	1.32	0.156	118441126	0.424	0.106
239	8.231	0.082	0.205	2.949	2.741	6500	1.076	0.123	140239588	0.205	0.082
240	8.221	0.066	0.154	2.795	2.709	6500	0.787	0.088	151577089	0.154	0.066
241	3.459	0.07	0.097	3.021	2.735	6500	0.286	0.082	65645054	0.097	0.07
242	2.881	0.086	0.128	2.977	2.681	6500	0.303	0.103	51917953	0.128	0.086
243	6.438	0.164	0.503	2.111	2.671	6500	1.769	0.26	79843003	0.503	0.164
244	11.98	0.194	0.452	3.797	4.64	6154	3.496	0.283	58192818	0.452	0.194
245	29.734	0.034	0.179	3.711	4.251	6068	2.576	0.08	229727332	0.179	0.034
246	24.101	0.049	0.156	4.028	4.197	6234	2.191	0.086	184152154	0.156	0.049
247	14.743	0.054	0.121	3.779	4.337	6142	1.201	0.078	115001894	0.121	0.054
248	7.983	0.07	0.149	2.886	2.737	6500	0.802	0.097	145555678	0.149	0.07
249	5.177	0.054	0.097	2.534	2.672	6500	0.385	0.074	100157261	0.097	0.054
250	4.689	0.054	0.099	2.646	2.672	6500	0.354	0.074	90478432	0.099	0.054
251	6.543	0.058	0.103	2.767	2.653	6500	0.498	0.074	126099070	0.103	0.058
252	3.879	0.066	0.084	2.931	2.388	6500	0.288	0.074	75023607	0.084	0.066
253	7.161	0.119	0.251	2.825	2.74	6500	1.206	0.161	111866202	0.251	0.119
254	19.03	0.128	0.32	3.927	4.098	6280	3.751	0.189	114362733	0.32	0.128
255	2.682	0.228	0.369	2.74	2.748	6500	0.775	0.286	31784846	0.369	0.228
256	2.017	0.197	0.335	2.856	2.745	6500	0.509	0.245	25997400	0.335	0.197
257	5.024	0.11	0.154	3.685	3.878	5724	0.649	0.128	35101396	0.154	0.11
258	2.937	0.11	0.174	3.094	2.589	6500	0.398	0.132	49379963	0.174	0.11
259	3.842	0.072	0.106	2.814	2.837	6500	0.329	0.084	72407014	0.106	0.072
260	2.739	0.074	0.097	2.969	2.799	6500	0.23	0.084	51799190	0.097	0.074
261	5.881	0.064	0.091	4.171	4.421	6298	0.442	0.074	46505036	0.091	0.064
262	3.792	0.054	0.099	3.033	2.656	6500	0.277	0.072	73608790	0.099	0.054
263	4.815	0.076	0.156	2.846	2.728	6500	0.537	0.11	85605807	0.156	0.076
264	2.851	0.076	0.11	2.635	2.614	6500	0.245	0.084	53671241	0.11	0.076
265	3.501	0.062	0.112	2.791	2.771	6500	0.298	0.084	66085958	0.112	0.062
266	4.731	0.103	0.2	2.878	2.508	6500	0.685	0.142	77950136	0.2	0.103
267	2.414	0.084	0.114	2.874	2.883	6500	0.236	0.097	44228460	0.114	0.084
268	5.966	0.097	0.192	2.691	2.61	6500	0.816	0.132	100137050	0.192	0.097
269	2.061	0.08	0.11	2.864	2.705	6500	0.194	0.093	38092987	0.11	0.08
270	4.307	0.074	0.119	2.737	2.537	6500	0.404	0.093	79661515	0.119	0.074
271	9.418	0.052	0.144	2.86	2.679	6500	0.819	0.082	177200157	0.144	0.052
272	10.396	0.037	0.128	2.943	2.64	6500	0.831	0.078	198808779	0.128	0.037
273	12.84	0.043	0.146	2.76	2.777	6500	1.01	0.072	246274686	0.146	0.043
274	12.17	0.039	0.121	2.863	2.623	6500	0.914	0.072	235260604	0.121	0.039
275	3.819	0.13	0.192	2.872	2.756	6500	0.605	0.156	60928740	0.192	0.13
276	6.556	0.088	0.174	2.765	2.77	6500	0.82	0.123	112993167	0.174	0.088
277	8.023	0.132	0.477	2.65	2.787	6500	1.79	0.202	111747332	0.477	0.132
278	8.745	0.13	0.377	2.763	2.631	6500	1.8	0.189	126117919	0.377	0.13
279	6.982	0.091	0.161	2.746	2.737	6500	0.845	0.119	121420204	0.161	0.091
280	7.961	0.097	0.166	2.906	2.547	6500	0.999	0.123	136978986	0.166	0.097

## Sheet: Tumor samples (SLC6A8 Mean)
Sample	Sample1	Sample2	Mean
1	0.100219	0.0875766	0.0938976
2	0.0721704	0.0927821	0.0824762
3	0.0678903	0.0735687	0.0707295
4	0.129821	0.0739458	0.101883
5	0.0860233	0.0778709	0.0819471
6	0.102738	0.0804688	0.0916033
7	0.108924	0.100862	0.104893
8	0.106474	0.127228	0.116851
9	0.103407	0.0844018	0.0939045
10	0.153403	0.128063	0.140733
11	0.119042	0.0941447	0.106593
12	0.0976018	0.0898239	0.0937129
13	0.104969	0.0912929	0.0981307
14	0.116189	0.11535	0.11577
15	0.094349	0.109163	0.101756
16	0.11601	0.129149	0.122579
17	0.153846	0.179183	0.166515
18	0.0636066	0.0628641	0.0632353
19	0.0720996	0.0663451	0.0692224
20	0.122815	0.0654385	0.094127
21	0.0790751	0.069644	0.0743596
22	0.134275	0.120817	0.127546
23	0.0942716	0.0930673	0.0936695
24	0.138332	0.167486	0.152909
25	0.0613944	0.0769349	0.0691646
26	0.0978723	0.116976	0.107424
27	0.172896	0.230239	0.201567
28	0.0914337	0.0694723	0.080453
29	0.106499	0.107321	0.10691
30	0.0872191	0.120594	0.103907
31	0.114464	0.116088	0.115276
32	0.0656879	0.0736052	0.0696465
33	0.0851761	0.10162	0.0933981
34	0.0832321	0.0835322	0.0833821
35	0.121588	0.108112	0.11485
36	0.119379	0.105517	0.112448
37	0.0486486	0.0955699	0.0721093
38	0.229985	0.17444	0.202212
39	0.140998	0.179323	0.160161
40	0.0719298	0.1367	0.104315
41	0.106259	0.11412	0.110189
42	0.140614	0.103034	0.121824
43	0.134701	0.144298	0.139499
44	0.110593	0.101051	0.105822
45	0.103212	0.126506	0.114859
46	0.0875497	0.0860233	0.0867865
47	0.0866959	0.0978209	0.0922584
48	0.0730337	0.0828402	0.077937
49	0.148587	0.120215	0.134401
50	0.0799246	0.0868455	0.083385
51	0.186699	0.139336	0.163018
52	0.113663	0.124006	0.118834
53	0.0961402	0.126032	0.111086
54	0.168642	0.138482	0.153562
55	0.0819367	0.0771161	0.0795264
56	0.0962629	0.103606	0.0999344
57	0.116646	0.116997	0.116822
58	0.172963	0.139472	0.156218
59	0.113634	0.145167	0.1294
60	0.097621	0.0852834	0.0914522
61	0.17418	0.16207	0.168125
62	0.0968874	0.120441	0.108664
63	0.213806	0.15708	0.185443
64	0.124412	0.108539	0.116475
65	0.11343	0.115807	0.114618
66	0.107713	0.112416	0.110064
67	0.111784	0.129196	0.12049
68	0.074566	0.07419	0.074378
69	0.13539	0.147022	0.141206
70	0.0832694	0.150097	0.116683
71	0.107621	0.0822295	0.0949251
72	0.170213	0.166694	0.168454
73	0.117092	0.114147	0.115619
74	0.0762384	0.0729713	0.0746049
75	0.081117	0.0845824	0.0828497
76	0.188828	0.193199	0.191013
77	0.0831492	0.081749	0.0824491
78	0.116989	0.108597	0.112793
79	0.127252	0.137136	0.132194
80	0.40044	0.309772	0.355106
81	0.0887968	0.09898	0.0938884
82	0.155326	0.164329	0.159828
83	0.0898755	0.0829814	0.0864284
84	0.178615	0.188105	0.18336
85	0.106745	0.133553	0.120149
86	0.106121	0.161949	0.134035
87	0.219239	0.205001	0.21212
88	0.156616	0.133961	0.145289
89	0.172832	0.138768	0.1558
90	0.096596	0.0853844	0.0909902
91	0.151565	0.163331	0.157448
92	0.108122	0.109235	0.108678
93	0.12462	0.122145	0.123383
94	0.0989325	0.212858	0.155895
95	0.0862704	0.145547	0.115909
96	0.119068	0.124601	0.121835
97	0.0838396	0.0867368	0.0852882
98	0.0981096	0.0696023	0.0838559
99	0.0924771	0.101019	0.096748
100	0.124127	0.106997	0.115562
101	0.118608	0.145584	0.132096
102	0.0852594	0.0899155	0.0875875
103	0.122625	0.101003	0.111814
104	0.0974417	0.172158	0.1348
105	0.293908	0.290066	0.291987
106	0.125014	0.102227	0.11362
107	0.229529	0.227455	0.228492
108	0.116906	0.103245	0.110076
109	0.190755	0.180436	0.185596
110	0.0668125	0.073312	0.0700623
111	0.0857465	0.0841156	0.084931
112	0.0663048	0.0839324	0.0751186
113	0.0931409	0.0942662	0.0937035
114	0.108284	0.102432	0.105358
115	0.276441	0.122109	0.199275
116	0.0934202	0.0913363	0.0923782
117	0.0981518	0.0892633	0.0937076
118	0.191334	0.145466	0.1684
119	0.116546	0.173228	0.144887
120	0.130725	0.0957304	0.113228
121	0.0826829	0.105172	0.0939273
122	0.274775	0.29182	0.283297
123	0.0866348	0.0909091	0.088772
124	0.0814624	0.100463	0.0909629
125	0.0743674	0.0754958	0.0749316
126	0.0761119	0.0742459	0.0751789
127	0.168412	0.19711	0.182761
128	0.288963	0.252355	0.270659
129	0.12918	0.135512	0.132346
130	0.0856325	0.0839723	0.0848024
131	0.0751573	0.0730485	0.0741029
132	0.111526	0.0859348	0.0987306
133	0.0851185	0.14479	0.114954
134	0.097763	0.136775	0.117269
135	0.0941291	0.0938008	0.0939649
136	0.0869611	0.0799346	0.0834479
137	0.0786604	0.0751027	0.0768816
138	0.158418	0.125076	0.141747
139	0.223109	0.205832	0.21447
140	0.121025	0.125487	0.123256

## Sheet: Normal samples (SLC6A8)
sample	Area	IntDen	mean	Min	Max	XM	YM	Perim.	IntDen	Median	RawIntDen	MinThr	MaxThr
1	1.006	0.056	0.055666	0.045	0.07	2.85	2.625	6500	0.056	0.054	20290495	0.07	0.045
2	3.953	0.243	0.0614723	0.047	0.076	2.839	2.917	6500	0.243	0.062	78776209	0.076	0.047
3	0.825	0.057	0.0690909	0.066	0.072	3.022	2.715	6500	0.057	0.07	16144911	0.072	0.066
4	2.383	0.169	0.070919	0.052	0.091	3.235	2.715	6500	0.169	0.07	46444045	0.091	0.052
5	0.764	0.05	0.065445	0.056	0.074	2.792	2.561	6500	0.05	0.064	15106874	0.074	0.056
6	1.075	0.065	0.0604651	0.049	0.074	3.052	2.908	6500	0.065	0.06	21463967	0.074	0.049
7	0.738	0.046	0.0623306	0.052	0.074	2.824	2.796	6500	0.046	0.062	14644741	0.074	0.052
8	0.909	0.068	0.0748075	0.07	0.08	3.185	2.884	6500	0.068	0.074	17545488	0.08	0.07
9	0.063	0.003	0.047619	0.041	0.041	2.634	2.906	6500	0.003	0.041	1316832	0.041	0.041
10	0.052	0.002	0.0384615	0.043	0.043	2.831	2.879	6500	0.002	0.043	1090551	0.043	0.043
11	3.04	0.195	0.0641447	0.051	0.076	2.608	2.255	6500	0.195	0.064	60190154	0.076	0.051
12	0.354	0.021	0.059322	0.056	0.064	2.898	2.597	6500	0.021	0.06	7063434	0.064	0.056
13	0.065	0.004	0.0615385	0.054	0.054	2.631	2.646	6500	0.004	0.054	1312425	0.054	0.054
14	0.592	0.057	0.0962838	0.091	0.101	2.933	2.925	6500	0.057	0.095	10889925	0.101	0.091
15	0.454	0.023	0.0506608	0.049	0.054	2.972	2.423	6500	0.023	0.051	9251873	0.054	0.049
16	0.083	0.005	0.060241	0.062	0.062	2.835	2.565	6500	0.005	0.062	1649323	0.062	0.062
17	1.849	0.133	0.0719308	0.066	0.078	3.145	2.75	6500	0.133	0.072	35954535	0.078	0.066
18	3.474	0.249	0.0716753	0.064	0.08	2.793	2.654	6500	0.249	0.072	67605071	0.08	0.064
19	5.915	0.382	0.0645816	0.043	0.088	2.765	2.74	6500	0.382	0.064	117051059	0.088	0.043
20	4.365	0.233	0.0533792	0.037	0.072	2.613	2.691	6500	0.233	0.052	88598796	0.072	0.037

## Sheet: Normal samples (SLC6A8 Mean)
Sample2	Sample1	Sample2	Mean
1	0.055666	0.0614723	0.0585692
2	0.0690909	0.070919	0.070005
3	0.065445	0.0604651	0.0629551
4	0.0623306	0.0748075	0.0685691
5	0.047619	0.0384615	0.0430403
6	0.0641447	0.059322	0.0617334
7	0.0615385	0.0962838	0.0789111
8	0.0506608	0.060241	0.0554509
9	0.0719308	0.0716753	0.071803
10	0.0645816	0.0533792	0.0589804

## Sheet:  Results(Expression)
Table Analyzed	Data 1
Column B	Normal(n=10)
vs.	vs.
Column A	Cancer(n=140)
Unpaired t test
P value	0.0002
P value summary	***
Significantly different (P < 0.05)?	Yes
One- or two-tailed P value?	Two-tailed
t	df	t=3.869	df=148
How big is the difference?
Mean of column A	0.1208
Mean of column B	0.063
Difference between means (B - A) ± SEM	-0.05778 ± 0.01493
95% confidence interval	-0.08729 to -0.02827
R squared (eta squared)	0.09185
F test to compare variances
F	DFn	Dfd	22.01	139	9
P value	<0.0001
P value summary	****
Significantly different (P < 0.05)?	Yes
Data analyzed
Sample size	column A	140
Sample size	column B	10

## Sheet: Results(Survival)
Comparison of Survival Curves
Log-rank (Mantel-Cox) test
Chi square	4.073
df	1
P value	0.0436
P value summary	*
Are the survival curves sig different?	Yes
Gehan-Breslow-Wilcoxon test
Chi square	2.04
df	1
P value	0.1532
P value summary	ns
Are the survival curves sig different?	No
Median survival
low expression(n=93)	49
high expression(n=47)	39
Ratio (and its reciprocal)	1.256	0.7959
95% CI of ratio	0.8269 to 1.909	0.5238 to 1.209
Hazard Ratio (Mantel-Haenszel)	A/B	B/A
Ratio (and its reciprocal)	0.6299	1.588
95% CI of ratio	0.4021 to 0.9867	1.013 to 2.487
Hazard Ratio (logrank)	A/B	B/A
Ratio (and its reciprocal)	0.6549	1.527
95% CI of ratio	0.4200 to 1.021	0.9791 to 2.381
